# Supplementary material for: Does Carbon Footprint Play a Relevant Role in Food Consumer Behaviour? A Focus on Spanish Beef
Source: Foods. 2022 Dec 2;11(23):3899. doi: 10.3390/foods11233899 (PMC9738336; doi:10.3390/foods11233899)
Supplement: Supplementary file 1 [file foods-11-03899-s001.zip]

Archive with 1 entries (1 files):
- foods-2026907-supplementary.pdf
